# Supplementary material for: Evaluation of the Risk from Potentially Toxic Elements (PTEs) in Italy’s Most Consumed Processed Fish Products
Source: Foods. 2024 Feb 1;13(3):456. doi: 10.3390/foods13030456 (PMC10855315; doi:10.3390/foods13030456)
Supplement: Supplementary file 1 [file foods-13-00456-s001.zip]

Archive with 1 entries (1 files):
- foods-2807774-supplementary.pdf
